# Supplementary material for: Exploring FeLV-Gag-Based VLPs as a New Vaccine Platform—Analysis of Production and Immunogenicity
Source: Int J Mol Sci. 2023 May 19;24(10):9025. doi: 10.3390/ijms24109025 (PMC10219511; doi:10.3390/ijms24109025)
Supplement: Supplementary file 1 [file ijms-24-09025-s001.zip]

Archive with 1 entries (1 files):
- ijms-2373577-supplementary.pdf
